# Supplementary material for: Biophysical characterization of light-gated ion channels using planar automated patch clamp
Source: Front Mol Neurosci. 2022 Aug 9;15:976910. doi: 10.3389/fnmol.2022.976910 (PMC9396214; doi:10.3389/fnmol.2022.976910)
Supplement: Supplementary file 2 [file Data_Sheet_2.xlsx]

## Sheet: Sheet1
Figure 5A
The reversal potential of photocurrents generated by HcKCR1, CrChR2 and HcCCR measured at the indicated external pH
HcKCR1	HcKCR1	HcKCR1	CrChR2	CrChR2	CrChR2	HcCCR	HcCCR	HcCCR
pH 5.8	pH 7.4	pH 8.6	pH 5.8	pH 7.4	pH 8.6	pH 5.8	pH 7.4	pH 8.6
-54	-52	-56	46	16	0	52	48	22
-48	-55	-55	47	17	-10	48	48	41
-50	-54	-53	42	18	0	44	40	53
-55	-49	-55	55	15	-4	42	40	45
-53	-54	-53	47	13	0	36	41	26
-55	-50	-51	50	20	0	38	40	40
-51	-60	-50	43	10		50	34	44
-56	-57	-52	42	18		44	54	45
-46	-50	-47	35	20		48	43	24
-51	-54	-50	50	12		45	48	39
-53	-53	-47	43	11		45	45	15
-55	-46	-49	42	10		46	43	16
-48	-52	-56	44	13		48	54	26
-47	-52	-53	43	15		45	38	33
-51	-50	-57	56	13		43	49	19
-50	-50	-49	31	16		41	28	25
-52	-52	-62	64	13		43	55	26
-54	-51			12		42	38	39
-51	-53			13		45		32
-53	-56			10		39		46
	-55			16		42		16
	-51							56
								31
								48
								30
								33
Mann-Whitney Test
		N	Min	Q1	Median	Q3	Max	Mean Rank	Sum Rank	U	Z	Asymp. Prob>|U|
HcKCR1	pH 5.8	20	-56	-54	-51.5	-50	-46	22.85	457
HcKCR1	pH 7.4	22	-60	-54.25	-52	-50	-46	20.2727	446
										247	0.67156	0.50186
		N	Min	Q1	Median	Q3	Max	Mean Rank	Sum Rank	U	Z	Asymp. Prob>|U|
HcKCR1	pH 8.6	17	-62	-55.5	-53	-49.5	-47	20.0294	340.5
HcKCR1	pH 7.4	22	-60	-54.25	-52	-50	-46	19.9773	439.5
										186.5	0	1
		N	Min	Q1	Median	Q3	Max	Mean Rank	Sum Rank	U	Z	Asymp. Prob>|U|
CrChR2	pH 5.8	17	31	42	44	50	64	30	510
CrChR2	pH 7.4	21	10	12	13	16.5	20	11	231
										357	5.23775	1.62549e-07
		N	Min	Q1	Median	Q3	Max	Mean Rank	Sum Rank	U	Z	Asymp. Prob>|U|
CrChR2	pH 8.6	4	-10	-7.5	0	0	0	15	315
CrChR2	pH 7.4	21	10	12	13	16.5	20	2.5	10
										84	3.09771	0.00195
		N	Min	Q1	Median	Q3	Max	Mean Rank	Sum Rank	U	Z	Asymp. Prob>|U|
HcCCR	pH 5.8	21	36	42	44	47	52	20.4762	430
HcCCR	pH 7.4	18	28	39.5	43	48.25	55	19.4444	350
										199	0.26872	0.78814
		N	Min	Q1	Median	Q3	Max	Mean Rank	Sum Rank	U	Z	Asymp. Prob>|U|
HcCCR	pH 8.6	26	15	24.75	32.5	44.25	56	17.8654	464.5
HcCCR	pH 7.4	18	28	39.5	43	48.25	55	29.1944	525.5
										354.5	2.868	0.00413
Figure 5B
The time constant (τ) of the main component of photocurrent decay in HcKCR1, CrChR2 and HcCCR measured at the indicated external pH
HcKCR1	HcKCR1	HcKCR1	CrChR2	CrChR2	CrChR2	HcCCR	HcCCR	HcCCR
pH 5.8	pH 7.4	pH 8.6	pH 5.8	pH 7.4	pH 8.6	pH 5.8	pH 7.4	pH 8.6
33.0995	40.4377	37.1476	12.9507	6.18181	2.65685	102.046	101.329	148.492
36.1115	34.1525	39.21	12.1434	6.35811	5.20924	92.6641	114.878	109.772
37.4176	33.4253	35.6153	23.1778	8.19397	2.83548	104.034	100.207	125.873
30.009	35.6698	38.3602	15.2397	6.47847	6.80447	117.291	96.1893	108.696
37.0991	36.4526	38.8387	14.3656	8.6164		103.621	123.241	133.962
33.3688	37.9591	34.1504	17.2187	7.36353		126.298	106.71	120.94
36.498	38.4983	38.242	21.8049	6.0167		138.527	100.737	137.923
37.1591	33.7626	34.8263	12.2302	7.56949		102.6	106.407	134.076
36.4243		37.3752	10.3015	7.16364		119.12	113.774	112.4
39.6198		33.1042	12.6694	6.76563		102.966	115.973	133.324
35.8038		34.5417	14.0189	9.56867		108.761	123.38	128.151
35.1707		37.1339	14.5254	13.721		106.286	103.736	189.216
37.2765		41.7288	20.0255	7.62719		100.853	104.735	143.109
39.2231		35.8768	14.3492	8.58174		110.974	114.05	97.9414
40.6204		36.5804	14.4475	7.02583		102.132	112.207	122.051
35.5667		35.6909	17.9863	8.48748		113.925	191.421	134.256
39.0927		34.2104	22.1703	8.96674		103.952	108.9	132.163
35.2973		37.7867	15.1696	10.2898		125.85	88.4198	93.0234
36.1254			12.1671	6.30175		122.261	149.338	121.457
40.998			11.1446			108.56	110.128	116.514
33.1194						121.567	131.564	114.568
33.1509						108.773	94.6015	133.237
						109.552	104.228	86.7757
						124.295	98.6686	111.215
						131.535	108.551	90.3244
						121.366		104.805
						111.623		121.324
						118.566		136.684
						122.94		133.461
						124.135		111.353
						129.345
Mann-Whitney Test
		N	Min	Q1	Median	Q3	Max	Mean Rank	Sum Rank	U	Z	Asymp. Prob>|U|
HcKCR1	pH 5.8	22	30.009	34.7202	36.2749	37.8364	40.998	15.4545	340
HcKCR1	pH 7.4	8	33.4253	33.8601	36.0612	38.3635	40.4377	15.625	125
										87	-0.02345	0.98129
		N	Min	Q1	Median	Q3	Max	Mean Rank	Sum Rank	U	Z	Asymp. Prob>|U|
HcKCR1	pH 8.6	18	33.1042	34.7552	36.8571	38.2715	41.7288	14	252
HcKCR1	pH 7.4	8	33.4253	33.8601	36.0612	38.3635	40.4377	12.375	99
										63	-0.47222	0.63677
		N	Min	Q1	Median	Q3	Max	Mean Rank	Sum Rank	U	Z	Asymp. Prob>|U|
CrChR2	pH 5.8	20	10.3015	12.34	14.4066	17.7944	23.1778	29.15	583
CrChR2	pH 7.4	19	6.0167	6.47847	7.56949	8.6164	13.721	10.3684	197
										373	5.12781	2.93136e-07
		N	Min	Q1	Median	Q3	Max	Mean Rank	Sum Rank	U	Z	Asymp. Prob>|U|
CrChR2	pH 8.6	4	2.65685	2.70151	4.02236	6.40566	6.80447	4	4	16
CrChR2	pH 7.4	19	6.0167	6.47847	7.56949	8.6164	13.721	19	13.6842	260
										70	2.55499	0.01062
		N	Min	Q1	Median	Q3	Max	Mean Rank	Sum Rank	U	Z	Asymp. Prob>|U|
HcCCR	pH 5.8	31	92.6641	103.952	111.623	122.94	138.527	30.9355	959
HcCCR	pH 7.4	25	88.4198	101.033	108.551	115.425	191.421	25.48	637
										463	1.23613	0.21641
		N	Min	Q1	Median	Q3	Max	Mean Rank	Sum Rank	U	Z	Asymp. Prob>|U|
HcCCR	pH 8.6	30	86.7757	110.854	121.754	133.991	189.216	33.0667	992
HcCCR	pH 7.4	25	88.4198	101.033	108.551	115.425	191.421	33.0667	992
										223	-2.56082	0.01044
